# Supplementary material for: Paclitaxel chemotherapy disrupts microbiota-enterohepatic bile acid metabolism in mice
Source: Gut Microbes. 2024 Oct 1;16(1):2410475. doi: 10.1080/19490976.2024.2410475 (PMC11445932; doi:10.1080/19490976.2024.2410475)
Supplement: Supplementary Tables.xlsx [file KGMI_A_2410475_SM3690.xlsx]

## Sheet: Supplementary Table 1
Gene	Forward Primer	Reverse Primer
Eef2	AGAAGCTGTGGGGTGACAG	GATCAGCTGGCAGAAGGTG
Cyp7a1	CTAGATAGCATCATCAAGGAGG	TCAAGGTGTAGAGTGAAGTCCT
Cyp7b1	CCTGAAATAGGAGCACATCATC	AGCTGGAATGGTGTTTGCTA
Baat	AGAGTTTCTCCTGAGACATCC	GTCCAATCTCTGCTCCAAT
Sult2a8	GTGACAGGTTTGTGGTAAGGGA	CAGTGGGTTCCTGATTTTGGATAAC
Cyp3a13	TGTGGGGGTTGTATGACGG	ACATTCCTTCACCAGCACTGT
Abcc1	ATCGGTGAGAAGGGTGTGAAC	AGAGGGGGTCATCAAAGAGGT
Abcg8	GCTTTCATTGCCCAGATGCG	CGTCTTCCACCCGTTTGTCA
Abcb1a	ACTATCATTTCTCTTTGTCCGC	TCCCCCTTTTATCTGAATGCT
Abcb1b	ACCTGCTGTTGGCGTATT	GAGAGTTCCCAGAATCATGC
Abcb4	TTCATAGTGGGGTTCATCAGAG	AGAGTATCTTTGCCCAAACAGC
Gpbar1	TGCTGGCTGCTTCTTCCTAA	AAGTTGGGGGTCAAGTGGAG
Nr1h4	ATGAGGACGACAGCGAAGG	GAGTTCCGTTTTCTCCCTGC
Nr1h3	AGTAGAGAGGCTGCAACACAC	GGAACATCAGTGGGTCGTGG
Vdr	CTGCTGCGGAGCCCTAAG	CAAAAGAACTCTGGTCTGGCG
Nr1i2	ACCATCGTTCCTGATTCTTCA	CATCTGTGTGTCCTAGACTGT
Klb	AACGGCACAGACAGATCCAC	GATCAGGTTGTGTCCCACAGT
Pgc1a	TTGACTGGCGTCATTCGGG	GCAGCACACTCTATGTCACTCC
Pgc1b	CTCTGACACGCAGGGTGG	GGTCAAGCTCTGGCAAGTCA
Cpt1a	GACTCCGCTCGCTCATTCC	ACCAGTGATGATGCCATTCTTG
Pparα	AGAGGGCACACGCTAGGAAG	CCCAAAACAGCTGCGAACAC
Pparγ	TGCCTATGAGCACTTCACAAGA	ATGCGAGTGGTCTTCCATCA
Scd1	CCTGCCTCTTCGGGATTTTCTA	GCCGTGCCTTGTAAGTTCTG
Slc10a2	ATGTGGGTTGACTCGGGAAC	GCTACTGTTCGGCACCTGTA
Slc51α	ATACGGGACAGAAACCTCGC	CTGTGTACCTGGGGTCAAGT
Slc51β	GAGCATCCTGGCAAACAGAAATC	CTTAGGAAGACCTGGCTGTTGT
Cyp2c70	CAAGGGCACAAGTGTAATGGC	CAAGCTCTTCTTCCTGCTGAGA
Ki67	AAAGGCGAAGTGGAGCTTCTG	TTGTGGGTTTCTTTGGAGTGCT

## Sheet: Supplementary Table 2
	Fecal (Baseline)
Primary Bile Acid?	YES	NO	NO	YES	YES	YES	NO	YES	NO	YES	NO	NO	NO	YES	NO	NO
Secondary Bile Acid?	NO	YES	YES	NO	NO	NO	YES	NO	YES	NO	YES	YES	YES	NO	YES	YES
Conjugated Bile acid?	YES	YES	YES	YES	YES	NO	YES	NO	NO	NO	YES	NO	NO	NO	NO	NO
Unconjugated Bile Acid?	NO	NO	NO	NO	NO	YES	NO	YES	YES	YES	NO	YES	YES	YES	YES	YES
Bile Acid Species	TMCA	TUDCA	THDCA	TCA	TCDCA	alpha-MCA	TDCA	beta-MCA	HCA	CA	TLCA	UDCA	HDCA	CDCA	DCA	LCA	Total BA	Conjugated	Unconjugated	Primary	Secondary
Treatment
Vehicle (ug BA/mg sample)	0.59 ± 0.13	0.053 ± 0.020	0.12 ± 0.023	0.20 ± 0.072	0.052 ± 0.028	0.21 ± 0.059	0.11 ± 0.045	0.46 ± 0.17	1.30 ± 0.47	0.15 ± 0.096	0.13 ± 0.058	0.20 ± 0.084	0.36 ± 0.087	2.39 ± 1.00	1.73 ± 0.44	0.13 ± 0.058	12.61 ± 2.25	1.27 ± 0.16	10.14 ± 2.05	4.06 ± 1.07	7.09 ± 1.36
Chemo (ug BA/mg sample)	0.67 ± 0.18	0.032 ± 0.0090	0.087 ± 0.012	0.079 ± 0.033	0.027 ± 0.0051	0.083 ± 0.071	0.078 ± 0.044	0.67 ± 0.44	1.32 ± 0.32	0.17 ± 0.11	0.076 ± 0.015	0.073 ± 0.064	0.33 ± 0.082	1.83 ± 0.70	2.12 ± 0.63	0.37 ± 0.24	14.20 ± 3.33	1.05 ± 0.20	11.62 ± 2.51	3.53 ± 0.61	9.03 ± 2.24
	Fecal (2 Doses)
Primary Bile Acid?	YES	NO	NO	YES	YES	YES	NO	YES	NO	YES	NO	NO	NO	YES	NO	NO
Secondary Bile Acid?	NO	YES	YES	NO	NO	NO	YES	NO	YES	NO	YES	YES	YES	NO	YES	YES
Conjugated Bile acid?	YES	YES	YES	YES	YES	NO	YES	NO	NO	NO	YES	NO	NO	NO	NO	NO
Unconjugated Bile Acid?	NO	NO	NO	NO	NO	YES	NO	YES	YES	YES	NO	YES	YES	YES	YES	YES
Bile Acid Species	TMCA	TUDCA	THDCA	TCA	TCDCA	alpha-MCA	TDCA	beta-MCA	HCA	CA	TLCA	UDCA	HDCA	CDCA	DCA	LCA	Total BA	Conjugated	Unconjugated	Primary	Secondary
Treatment
Vehicle (ug BA/mg sample)	0.55 ± 0.17	0.018 ± 0.0065	0.13 ± 0.032	0.065 ± 0.022	0.040 ± 0.018	0.17 ± 0.057	0.13 ± 0.029	0.31 ± 0.11	1.51 ± 0.78	0.31 ± 0.15	0.029 ± 0.013	0.34 ± 0.018	0.11 ± 0.12	1.02 ± 0.64	1.25 ± 0.42	0.14 ± 0.13	7.79 ± 1.75	0.96 ± 0.23	5.79 ± 1.91	2.46 ± 0.55	4.24 ± 1.41
Chemo (ug BA/mg sample)	1.10 ± 0.45	0.034 ± 0.014	0.11 ± 0.030	0.085 ± 0.043	0.11 ± 0.089	0.098 ± 0.072	0.048 ± 0.023	0.29 ± 0.14	1.11 ± 0.47	0.30 ± 0.14	0.071 ± 0.048	0.10 ± 0.051	0.20 ± 0.11	0.44 ± 0.13	0.64 ± 0.30	0.22 ± 0.12	7.87 ± 1.79	1.56 ± 0.48	5.18 ± 1.72	2.42 ± 0.62	4.18 ± 1.56
	Fecal (6 Doses)
Primary Bile Acid?	YES	NO	NO	YES	YES	YES	NO	YES	NO	YES	NO	NO	NO	YES	NO	NO
Secondary Bile Acid?	NO	YES	YES	NO	NO	NO	YES	NO	YES	NO	YES	YES	YES	NO	YES	YES
Conjugated Bile acid?	YES	YES	YES	YES	YES	NO	YES	NO	NO	NO	YES	NO	NO	NO	NO	NO
Unconjugated Bile Acid?	NO	NO	NO	NO	NO	YES	NO	YES	YES	YES	NO	YES	YES	YES	YES	YES
Bile Acid Species	TMCA	TUDCA	THDCA	TCA	TCDCA	alpha-MCA	TDCA	beta-MCA	HCA	CA	TLCA	UDCA	HDCA	CDCA	DCA	LCA	Total BA	Conjugated	Unconjugated	Primary	Secondary
Treatment
Vehicle (ug BA/mg sample)	0.75 ± 0.20	0.050 ± 0.015	0.11 ± 0.071	0.069 ± 0.026	0.023 ± 0.012	0.12 ± 0.073	0.19 ± 0.050	0.22 ± 0.078	0.90 ± 0.25	0.68 ± 0.33	0.068 ± 0.020	0.39 ± 0.15	0.37 ± 0.17	0.98 ± 0.31	1.38 ± 0.29	0.13 ± 0.055	9.42 ± 2.17	1.11 ± 0.26	7.31 ± 1.57	3.17 ± 0.71	4.81 ± 1.32
Chemo (ug BA/mg sample)	1.53 ± 0.42	0.13 ± 0.034	0.073 ± 0.016	0.13 ± 0.057	0.14 ± 0.096	0.22 ± 0.14	0.072 ± 0.028	0.55 ± 0.15	1.86 ± 0.84	1.42 ± 0.79	0.21 ± 0.12	0.56 ± 0.20	0.20 ± 0.089	1.47 ± 0.92	0.63 ± 0.32	0.17 ± 0.069	14.85 ± 3.56	2.54 ± 0.38	12.31 ± 3.47	5.84 ± 1.57	8.32 ± 1.98
p value (Chemo effect)	0.04	0.25	0.98	0.81	0.54	0.26	0.93	0.87	0.27	0.54	0.61	0.74	0.36	0.47	0.42	0.81	0.44	0.04	0.36	0.34	0.24
p value (Time point effect)	0.2	0.05	0.43	0.5	0.73	0.19	0.75	0.68	0.9	0.1	0.32	0.03	0.04	0.06	0.53	0.5	0.08	0.2	0.05	0.05	0.13
p value (Chemo*Time point)	0.51	0.41	0.49	0.17	0.58	0.13	0.02	0.67	0.3	0.49	0.88	0.17	0.51	0.92	0.75	0.17	0.42	0.09	0.51	0.32	0.54
	Liver (Sacrifice)
Primary Bile Acid?	YES	NO	NO	YES	YES	YES	NO	YES	NO	YES	NO	NO	NO	YES	NO	NO
Secondary Bile Acid?	NO	YES	YES	NO	NO	NO	YES	NO	YES	NO	YES	YES	YES	NO	YES	YES
Conjugated Bile acid?	YES	YES	YES	YES	YES	NO	YES	NO	NO	NO	YES	NO	NO	NO	NO	NO
Unconjugated Bile Acid?	NO	NO	NO	NO	NO	YES	NO	YES	YES	YES	NO	YES	YES	YES	YES	YES
Bile Acid Species	TMCA	TUDCA	THDCA	TCA	TCDCA	alpha-MCA	TDCA	beta-MCA	HCA	CA	TLCA	UDCA	HDCA	CDCA	DCA	LCA	Total BA	Conjugated	Unconjugated	Primary	Secondary
Treatment
Vehicle (ug BA/mg sample)	0.018 ± 0.0020	Below LOD	0.0036 ± 0.00018	0.022 ± 0.0024	0.0026 ± 0.00053	0.012 ± 0.0032	0.0030 ± 0.00029	0.016 ± 0.0022	0.0047 ± 0.00054	0.02 ± 0.015	0.00018 ± 0.00018	0.00047 ± 0.00031	0.0024 ± 0.00014	0.56 ± 0.055	1.04 ± 0.10	0.038 ± 0.0074	1.75 ± 0.16	0.049 ± 0.0037	1.70 ± 0.16	0.65 ± 0.053	1.1 ± 0.11
Chemo (ug BA/mg sample)	0.029 ± 0.0058	Below LOD	0.0051 ± 0.0015	0.018 ± 0.0035	0.0027 ± 0.00029	0.011 ± 0.0031	0.0021 ± 0.00025	0.011 ± 0.0037	0.0047 ± 0.0011	0.012 ± 0.0088	0.00027 ± 0.00027	0.00069 ± 0.00069	0.0022 ± 0.00016	0.42 ± 0.026	0.69 ± 0.062	0.028 ± 0.011	1.24 ± 0.084	0.057 ± 0.011	1.18 ± 0.089	0.50 ± 0.030	0.73 ± 0.065
p value (Chemo effect)	0.04	NA	0.56	0.04	0.95	0.85	0.03	0.25	0.95	0.64	0.78	0.76	0.63	0.04	0.01	0.23	0.02	0.77	0.02	0.04	0.01
	Duodenum (Sacrifice)
Primary Bile Acid?	YES	NO	NO	YES	YES	YES	NO	YES	NO	YES	NO	NO	NO	YES	NO	NO
Secondary Bile Acid?	NO	YES	YES	NO	NO	NO	YES	NO	YES	NO	YES	YES	YES	NO	YES	YES
Conjugated Bile acid?	YES	YES	YES	YES	YES	NO	YES	NO	NO	NO	YES	NO	NO	NO	NO	NO
Unconjugated Bile Acid?	NO	NO	NO	NO	NO	YES	NO	YES	YES	YES	NO	YES	YES	YES	YES	YES
Bile Acid Species	TMCA	TUDCA	THDCA	TCA	TCDCA	alpha-MCA	TDCA	beta-MCA	HCA	CA	TLCA	UDCA	HDCA	CDCA	DCA	LCA	Total BA	Conjugated	Unconjugated	Primary	Secondary
Treatment
Vehicle (ug BA/mg sample)	6.72 ± 1.07	Below LOD	0.090 ± 0.016	5.25 ± 0.65	0.14 ± 0.018	0.89 ± 0.14	0.17 ± 0.024	0.89 ± 0.20	1.45 ± 0.28	1.61 ± 0.39	0.052 ± 0.013	0.48 ± 0.13	0.75 ± 0.15	3.47 ± 0.71	2.49 ± 0.52	0.038 ± 0.0074	24.58 ± 3.29	12.54 ± 1.60	12.04 ± 2.12	18.97 ± 2.41	5.00 ± 0.88
Chemo (ug BA/mg sample)	5.18 ± 1.03	Below LOD	0.038 ± 0.0050	3.27 ± 0.51	0.077 ± 0.012	0.54 ± 0.12	0.11 ± 0.021	0.55 ± 0.14	0.80 ± 0.17	0.95 ± 0.33	0.028 ± 0.0098	0.32 ± 0.11	0.48 ± 0.14	2.27 ± 0.52	2.07 ± 0.41	0.028 ± 0.011	16.71 ± 2.40	8.73 ± 1.53	7.98 ± 1.69	12.84 ± 1.83	3.52 ± 0.68
p value (Chemo effect)	0.32	NA	0.01	0.03	0.01	0.08	0.09	0.02	0.08	0.13	0.13	0.28	0.19	0.18	0.55	0.23	0.04	0.11	0.17	0.07	0.22
	Jejunum (Sacrifice)
Primary Bile Acid?	YES	NO	NO	YES	YES	YES	NO	YES	NO	YES	NO	NO	NO	YES	NO	NO
Secondary Bile Acid?	NO	YES	YES	NO	NO	NO	YES	NO	YES	NO	YES	YES	YES	NO	YES	YES
Conjugated Bile acid?	YES	YES	YES	YES	YES	NO	YES	NO	NO	NO	YES	NO	NO	NO	NO	NO
Unconjugated Bile Acid?	NO	NO	NO	NO	NO	YES	NO	YES	YES	YES	NO	YES	YES	YES	YES	YES
Bile Acid Species	TMCA	TUDCA	THDCA	TCA	TCDCA	alpha-MCA	TDCA	beta-MCA	HCA	CA	TLCA	UDCA	HDCA	CDCA	DCA	LCA	Total BA	Conjugated	Unconjugated	Primary	Secondary
Treatment
Vehicle (ug BA/mg sample)	8.99 ± 0.56	0.025 ± 0.016	0.15 ± 0.018	6.09 ± 0.33	0.14 ± 0.011	0.68 ± 0.073	0.18 ± 0.028	0.67 ± 0.13	1.65 ± 0.17	0.88 ± 0.23	0.059 ± 0.0098	0.42 ± 0.088	0.48 ± 0.14	1.83 ± 0.29	1.20 ± 0.24	0.029 ± 0.12	23.47 ± 1.64	15.64 ± 0.79	7.84 ± 1.27	19.28 ± 1.15	3.75 ± 0.53
Chemo (ug BA/mg sample)	6.45 ± 0.77	0.014 ± 0.0069	0.041 ± 0.0082	4.38 ± 0.27	0.088 ± 0.0099	0.46 ± 0.059	0.12 ± 0.0082	0.37 ± 0.053	1.20 ± 0.10	0.64 ± 0.24	0.043 ± 0.0062	0.37 ± 0.11	0.29 ± 0.095	1.26 ± 0.22	0.72 ± 0.14	0.0088 ± 0.0052	16.47 ± 1.26	11.14 ± 1.01	5.32 ± 0.91	13.66 ± 1.02	2.42 ± 0.31
p value (Chemo effect)	0.02	0.55	0.0001	0.001	0.006	0.02	0.11	0.03	0.04	0.04	0.27	0.62	0.24	0.15	0.15	0.15	0.005	0.003	0.12	0.003	0.04
	Ileum (Sacrifice)
Primary Bile Acid?	YES	NO	NO	YES	YES	YES	NO	YES	NO	YES	NO	NO	NO	YES	NO	NO
Secondary Bile Acid?	NO	YES	YES	NO	NO	NO	YES	NO	YES	NO	YES	YES	YES	NO	YES	YES
Conjugated Bile acid?	YES	YES	YES	YES	YES	NO	YES	NO	NO	NO	YES	NO	NO	NO	NO	NO
Unconjugated Bile Acid?	NO	NO	NO	NO	NO	YES	NO	YES	YES	YES	NO	YES	YES	YES	YES	YES
Bile Acid Species	TMCA	TUDCA	THDCA	TCA	TCDCA	alpha-MCA	TDCA	beta-MCA	HCA	CA	TLCA	UDCA	HDCA	CDCA	DCA	LCA	Total BA	Conjugated	Unconjugated	Primary	Secondary
Treatment
Vehicle (ug BA/mg sample)	7.42 ± 1.16	0.068 ± 0.15	0.11 ± 0.15	5.04 ± 0.70	0.11 ± 0.018	0.59 ± 0.080	0.13 ± 0.018	0.48 ± 0.070	2.21 ± 0.31	1.01 ± 0.27	0.076 ± 0.016	0.50 ± 0.11	0.58 ± 0.14	0.85 ± 0.25	0.55 ± 0.12	0.011 ± 0.0063	19.75 ± 2.94	12.97 ± 1.85	6.79 ± 1.23	15.51 ± 2.30	3.67 ± 0.58
Chemo (ug BA/mg sample)	6.53 ± 0.98	0.090 ± 0.031	0.072 ± 0.011	4.24 ± 0.44	0.082 ± 0.012	0.48 ± 0.059	0.10 ± 0.014	0.42 ± 0.065	2.07 ± 0.23	0.51 ± 0.086	0.067 ± 0.011	0.32 ± 0.083	0.38 ± 0.076	0.48 ± 0.12	0.38 ± 0.052	0.015 ± 0.0095	16.24 ± 1.90	11.18 ± 1.40	5.05 ± 0.69	12.73 ± 1.53	3.09 ± 0.38
p value (Chemo effect)	0.57	0.87	0.09	0.37	0.19	0.31	0.25	0.54	0.73	0.14	0.67	0.24	0.26	0.48	0.24	0.89	0.36	0.47	0.36	0.36	0.44
	Cecum (Sacrifice)
Primary Bile Acid?	YES	NO	NO	YES	YES	YES	NO	YES	NO	YES	NO	NO	NO	YES	NO	NO
Secondary Bile Acid?	NO	YES	YES	NO	NO	NO	YES	NO	YES	NO	YES	YES	YES	NO	YES	YES
Conjugated Bile acid?	YES	YES	YES	YES	YES	NO	YES	NO	NO	NO	YES	NO	NO	NO	NO	NO
Unconjugated Bile Acid?	NO	NO	NO	NO	NO	YES	NO	YES	YES	YES	NO	YES	YES	YES	YES	YES
Bile Acid Species	TMCA	TUDCA	THDCA	TCA	TCDCA	alpha-MCA	TDCA	beta-MCA	HCA	CA	TLCA	UDCA	HDCA	CDCA	DCA	LCA	Total BA	Conjugated	Unconjugated	Primary	Secondary
Treatment
Vehicle (ug BA/mg sample)	0.24 ± 0.52	0.0031 ± 0.0027	0.036 ± 0.0051	0.11 ± 0.025	0.022 ± 0.0070	0.057 ± 0.018	0.016 ± 0.0043	0.064 ± 0.016	0.11 ± 0.021	0.036 ± 0.0053	0.0062 ± 0.0023	0.024 ± 0.0087	0.13 ± 0.021	0.13 ± 0.020	0.064 ± 0.0080	0.033 ± 0.022	1.07 ± 0.13	0.43 ± 0.081	0.64 ± 0.068	0.65 ± 0.096	0.39 ± 0.040
Chemo (ug BA/mg sample)	0.45 ± 0.094	0.0098 ± 0.0038	0.041 ± 0.012	0.12 ± 0.029	0.034 ± 0.012	0.20 ± 0.061	0.016 ± 0.0048	0.13 ± 0.058	0.18 ± 0.036	0.056 ± 0.011	0.0069 ± 0.00098	0.016 ± 0.0065	0.12 ± 0.022	0.13 ± 0.034	0.070 ± 0.021	0.047 ± 0.044	1.62 ± 0.42	0.68 ± 0.15	0.95 ± 0.27	1.12 ± 0.29	0.48 ± 0.13
p value (Chemo effect)	0.04	0.16	0.79	0.72	0.29	0.01	0.93	0.13	0.08	0.09	0.34	0.85	0.66	0.94	0.9	0.77	0.13	0.1	0.3	0.06	0.77
	Proximal Colon (Sacrifice)
Primary Bile Acid?	YES	NO	NO	YES	YES	YES	NO	YES	NO	YES	NO	NO	NO	YES	NO	NO
Secondary Bile Acid?	NO	YES	YES	NO	NO	NO	YES	NO	YES	NO	YES	YES	YES	NO	YES	YES
Conjugated Bile acid?	YES	YES	YES	YES	YES	NO	YES	NO	NO	NO	YES	NO	NO	NO	NO	NO
Unconjugated Bile Acid?	NO	NO	NO	NO	NO	YES	NO	YES	YES	YES	NO	YES	YES	YES	YES	YES
Bile Acid Species	TMCA	TUDCA	THDCA	TCA	TCDCA	alpha-MCA	TDCA	beta-MCA	HCA	CA	TLCA	UDCA	HDCA	CDCA	DCA	LCA	Total BA	Conjugated	Unconjugated	Primary	Secondary
Treatment
Vehicle (ug BA/mg sample)	0.030 ± 0.0093	0.011 ± 0.0066	0.075 ± 0.035	0.058 ± 0.044	0.11 ± 0.021	0.19 ± 0.086	0.13 ± 0.080	0.25 ± 0.069	0.26 ± 0.048	0.033 ± 0.0085	0.0083 ± 0.0035	0.020 ± 0.0084	0.088 ± 0.015	0.048 ± 0.0098	0.12 ± 0.029	0.37 ± 0.093	1.81 ± 0.30	0.43 ± 0.17	1.38 ± 0.22	0.72 ± 0.15	1.05 ± 0.16
Chemo (ug BA/mg sample)	0.043 ± 0.0071	0.021 ± 0.0065	0.045 ± 0.0063	0.014 ± 0.0033	0.13 ± 0.024	0.27 ± 0.084	0.033 ± 0.011	0.24 ± 0.11	0.43 ± 0.13	0.074 ± 0.042	0.0046 ± 0.0025	0.012 ± 0.0061	0.027 ± 0.0093	0.13 ± 0.055	0.084 ± 0.026	0.14 ± 0.022	1.70 ± 0.41	0.29 ± 0.028	1.41 ± 0.40	0.90 ± 0.25	0.77 ± 0.17
p value (Chemo effect)	0.02	0.03	0.63	0.99	0.82	0.24	0.63	0.35	0.52	0.36	0.87	0.91	0.01	0.04	0.35	0.01	0.98	0.5	0.92	0.28	0.39
	Distal Colon (Sacrifice)
Primary Bile Acid?	YES	NO	NO	YES	YES	YES	NO	YES	NO	YES	NO	NO	NO	YES	NO	NO
Secondary Bile Acid?	NO	YES	YES	NO	NO	NO	YES	NO	YES	NO	YES	YES	YES	NO	YES	YES
Conjugated Bile acid?	YES	YES	YES	YES	YES	NO	YES	NO	NO	NO	YES	NO	NO	NO	NO	NO
Unconjugated Bile Acid?	NO	NO	NO	NO	NO	YES	NO	YES	YES	YES	NO	YES	YES	YES	YES	YES
Bile Acid Species	TMCA	TUDCA	THDCA	TCA	TCDCA	alpha-MCA	TDCA	beta-MCA	HCA	CA	TLCA	UDCA	HDCA	CDCA	DCA	LCA	Total BA	Conjugated	Unconjugated	Primary	Secondary
Treatment
Vehicle (ug BA/mg sample)	0.040 ± 0.0085	0.0046 ± 0.0029	0.084 ± 0.015	0.061 ± 0.014	0.027 ± 0.012	0.20 ± 0.065	0.061 ± 0.018	0.28 ± 0.097	0.24 ± 0.087	0.16 ± 0.11	0.014 ± 0.0052	0.051 ± 0.024	0.26 ± 0.076	0.027 ± 0.0098	0.16 ± 0.024	0.58 ± 0.12	2.25 ± 0.40	0.29 ± 0.042	1.96 ± 0.37	0.79 ± 0.22	1.40 ± 0.23
Chemo (ug BA/mg sample)	0.069 ± 0.016	0.0038 ± 0.0028	0.064 ± 0.0075	0.084 ± 0.015	0.024 ± 0.0031	0.098 ± 0.042	0.075 ± 0.022	0.24 ± 0.047	0.31 ± 0.15	0.22 ± 0.10	0.0018 ± 0.00085	0.0068 ± 0.0034	0.087 ± 0.021	0.065 ± 0.027	0.14 ± 0.029	0.32 ± 0.079	1.81 ± 0.40	0.32 ± 0.032	1.49 ± 0.38	0.80 ± 0.19	1.00 ± 0.24
p value (Chemo effect)	0.04	0.85	0.35	0.29	0.49	0.26	0.6	0.67	0.58	0.44	0.04	0.1	0.03	0.36	0.44	0.1	0.37	0.55	0.4	0.97	0.15

## Sheet: Supplementary Table 3
Segment	Treatment	Crypt Depth (um)	Crypt Width (um)	Villus Height (um)	Villus Width (um)	SI Length (cm)	Mass (g)	Slc51𝛼 (relative expression)	Slc51β (relative expression)
Duodenum	Vehicle	73.6 ± 3.1	19.9 ± 0.4	271.6 ± 16.6	65.4 ± 2.2	Vehicle: 35.1 ± 1.4 Chemo: 35.2 ± 0.8	0.51 ± 0.03	0.81 ± 0.10	0.69 ± 0.11
	Chemo	64.5 ± 2.4	20.1 ± 0.4	224.5 ± 11.7	64.3 ± 3.8		0.55 ± 0.03	0.67 ± 0.14	0.39 ± 0.06
Jejunum	Vehicle	76.1 ± 3.1	19.6 ± 0.4	327.8 ± 19.2	68.0 ± 1.6		0.45 ± 0.02	1.06 ± 0.09	0.93 ± 0.10
	Chemo	70.6 ± 3.3	20.2 ± 0.6	344.1 ± 16.3	67.0 ± 2.6		0.46 ± 0.02	1.03 ± 0.16	1.04 ± 0.11
Ileum	Vehicle	76.5 ± 5.9	21.6 ± 0.5	178.0 ± 9.8	68.2 ± 2.8		0.040 ± 0.002	2.78 ± 0.57	1.74 ± 0.33
	Chemo	72.2 ± 2.8	23.1 ± 0.7	155.3 ± 6.4	63.0 ± 1.2		0.044 ± 0.004	2.20 ± 0.11	1.44 ± 0.11
